# Supplementary material for: An Updated Meta-Analysis of Remote Blood Pressure Monitoring in Urban-Dwelling Patients with Hypertension
Source: Int J Environ Res Public Health. 2021 Oct 9;18(20):10583. doi: 10.3390/ijerph182010583 (PMC8535932; doi:10.3390/ijerph182010583)
Supplement: Supplementary file 1 [file ijerph-18-10583-s001.zip]

Archive with 1 entries (1 files):
- SPRISMA_2020_checklist.pdf
